# Supplementary material for: Exploring Probenecid Derived 1,3,4-Oxadiazole-Phthalimide Hybrid as α-Amylase Inhibitor: Synthesis, Structural Investigation, and Molecular Modeling
Source: Pharmaceuticals (Basel). 2023 Mar 10;16(3):424. doi: 10.3390/ph16030424 (PMC10051969; doi:10.3390/ph16030424)
Supplement: Supplementary file 1 [file pharmaceuticals-16-00424-s001.zip]

Archive with 1 entries (1 files):
- pharmaceuticals-2115937-supplementary.pdf
